# Supplementary material for: Protective Effects of 5-MTP in a Rat Model of Diabetic Cardiomyopathy Through Anti-Inflammatory, Anti-Apoptotic, and Antifibrotic Mechanisms
Source: Life (Basel). 2026 Jul 20;16(7):1198. doi: 10.3390/life16071198 (PMC13413049; doi:10.3390/life16071198)
Supplement: Supplementary file 1 [file life-16-01198-s001.zip]

Archive with 1 entries (1 files):
- life-4366061-supplementary.pdf
